# Supplementary material for: spKAS-seq reveals R-loop dynamics using low-input materials by detecting single-stranded DNA with strand specificity
Source: Sci Adv. 2022 Nov 30;8(48):eabq2166. doi: 10.1126/sciadv.abq2166 (PMC9710868; doi:10.1126/sciadv.abq2166)
Supplement: Supplementary file 2 — Data S1 and S2 [file sciadv.abq2166_data_s1_and_s2.zip]

Archive with 2 entries (2 files):
- sciadv.abq2166_data_s1.xlsx
- sciadv.abq2166_data_s2.xlsx
