# Supplementary material for: spKAS-seq reveals R-loop dynamics using low-input materials by detecting single-stranded DNA with strand specificity
Source: Sci Adv. 2022 Nov 30;8(48):eabq2166. doi: 10.1126/sciadv.abq2166 (PMC9710868; doi:10.1126/sciadv.abq2166)
Supplement: Supplementary file 2 — Data S1 and S2 [file sciadv.abq2166_data_s1_and_s2.zip › sciadv.abq2166_data_s1.xlsx]

## Sheet: Sheet1
High-throughput sequencing data generated in this study
HEK293T spKAS-seq
	Read length	Single/Paired-end	Raw reads	Clean reads	Mapped reads	Alignment rate
HEK293_spKAS-seq.rep1	61	Paired-end	62867992	62262801	56914426	0.9141
HEK293_spKAS-seq.rep2	61	Paired-end	67304855	66602509	60994577	0.9158
HEK293_50k_cells_spKAS-seq.rep1	38	Paired-end	69517917	56999637	40486842	0.7103
HEK293_50k_cells_spKAS-seq.rep2	38	Paired-end	69317822	60702800	44683331	0.7361
HEK293_50k_cells_Input.rep1	38	Paired-end	42614853	41835593	28088417	0.6714
HEK293_50k_cells_Input.rep2	38	Paired-end	47842134	47041675	31626118	0.6723
HEK293_no_RNaseH_spKAS-seq.rep1	54	Paired-end	68453987	46900729	39631116	0.845
HEK293_no_RNaseH_spKAS-seq.rep2	54	Paired-end	58777029	57737018	47956367	0.8306
HEK293_no_RNaseH_Input.rep1	54	Paired-end	57136974	56856738	44325512	0.7796
HEK293_no_RNaseH_Input.rep2	54	Paired-end	57966779	57705721	45068168	0.781
HEK293_50_units_RNaseH_spKAS-seq.rep1	54	Paired-end	74688614	73858255	61693800	0.8353
HEK293_50_units_RNaseH_spKAS-seq.rep2	54	Paired-end	54439749	53461718	44031070	0.8236
HEK293_50_units_RNaseH_Input.rep1	54	Paired-end	55536229	55357201	43150938	0.7795
HEK293_50_units_RNaseH_Input.rep2	54	Paired-end	48904027	48772464	37949854	0.7781
HEK293_100_units_RNaseH_spKAS-seq.rep1	54	Paired-end	51861489	50800162	41468172	0.8163
HEK293_100_units_RNaseH_spKAS-seq.rep2	54	Paired-end	60061834	59085162	48869337	0.8271
HEK293_100_units_RNaseH_Input.rep1	54	Paired-end	50373488	50208121	38760669	0.772
HEK293_100_units_RNaseH_Input.rep2	54	Paired-end	53982041	53822208	41631477	0.7735
HEK293_150_units_RNaseH_spKAS-seq.rep1	54	Paired-end	57400236	55748358	45886473	0.8231
HEK293_150_units_RNaseH_spKAS-seq.rep2	54	Paired-end	63835534	62050035	51191278	0.825
HEK293_150_units_RNaseH_Input.rep1	54	Paired-end	50630909	50449306	38765246	0.7684
HEK293_150_units_RNaseH_Input.rep2	54	Paired-end	58788654	58582161	44950092	0.7673
HEK293_DRB_15min_spKAS-seq.rep1	107	Single-end	180204110	172105442	167532628	0.97343
HEK293_DRB_15min_spKAS-seq.rep2	107	Single-end	184139985	175871232	171302817	0.974024
HEK293_DRB_30min_spKAS-seq.rep1	107	Single-end	192181902	175898953	169624730	0.964331
HEK293_DRB_30min_spKAS-seq.rep2	107	Single-end	190708794	178581094	173034292	0.96894
HEK293_DRB_1h_spKAS-seq.rep1	107	Single-end	189781985	185122718	180537648	0.975232
HEK293_DRB_1h_spKAS-seq.rep2	107	Single-end	174849030	168816970	164127859	0.972224
HEK293_DRB_2h_spKAS-seq.rep1	107	Single-end	182076314	171943597	165912796	0.964926
HEK293_DRB_2h_spKAS-seq.rep2	107	Single-end	198021879	190194389	184235939	0.968672
HEK293_DRB_2h_release_15min_spKAS-seq.rep1	107	Single-end	182955996	176189934	171047427	0.970813
HEK293_DRB_2h_release_15min_spKAS-seq.rep2	107	Single-end	180167079	169535367	164278026	0.96899
HEK293_DRB_2h_release_30min_spKAS-seq.rep1	107	Single-end	194852099	187084976	181977749	0.972701
HEK293_DRB_2h_release_30min_spKAS-seq.rep2	107	Single-end	194415241	188073588	183299850	0.974618
HEK293_DRB_2h_release_1h_spKAS-seq.rep1	107	Single-end	208816852	200766122	195300555	0.972776
HEK293_DRB_2h_release_1h_spKAS-seq.rep2	107	Single-end	181625320	169606589	163254882	0.96255
HEK293_DRB_2h_release_2h_spKAS-seq.rep1	107	Single-end	157901512	151342542	146819137	0.970111
HEK293_DRB_2h_release_2h_spKAS-seq.rep2	107	Single-end	205005042	195539683	190211843	0.972753
HEK293_Triptolide_spKAS-seq.rep1	107	Single-end	174716987	169038890	162789274	0.963029
HEK293_Triptolide_spKAS-seq.rep2	107	Single-end	172135870	165419352	159134853	0.962009
HepG2 spKAS-seq
	Read length	Single/Paired-end	Raw reads	Clean reads	Mapped reads	Alignment rate
HepG2_spKAS-IP.rep1	107	Single-end	176718483	172145459	168110999	0.976564
HepG2_spKAS-IP.rep2	107	Single-end	173797114	169970136	166362382	0.978774
K562 spKAS-seq
	Read length	Single/Paired-end	Raw reads	Clean reads	Mapped reads	Alignment rate
K562_spKAS-IP.rep1	107	Single-end	159747231	151566304	147022394	0.97002
K562_spKAS-IP.rep2	107	Single-end	172140158	168264825	164138261	0.975476
K562_spKAS-Input.rep1	107	Single-end	210051087	208215196	203139843	0.975624
K562_spKAS-Input.rep2	107	Single-end	156222598	154543791	150792541	0.975727
