# Supplementary material for: spKAS-seq reveals R-loop dynamics using low-input materials by detecting single-stranded DNA with strand specificity
Source: Sci Adv. 2022 Nov 30;8(48):eabq2166. doi: 10.1126/sciadv.abq2166 (PMC9710868; doi:10.1126/sciadv.abq2166)
Supplement: Supplementary file 2 — Data S1 and S2 [file sciadv.abq2166_data_s1_and_s2.zip › sciadv.abq2166_data_s2.xlsx]

## Sheet: Sheet1
Public high-throughput sequencing data used in this study
Sample name	Assays	Lab	Cell Lines	Accession number
DRIP-seq rep1	DRIP-seq	Frederic Chedin	HEK293	GSM2738369
DRIP-seq rep2	DRIP-seq	Frederic Chedin	HEK293	GSM2738370
HEK293-D210N-V5ChIP-Rep1	R-ChIP	Xiangdong Fu	HEK293	GSM2550993
HEK293-D210N-V5ChIP-Rep2	R-ChIP	Xiangdong Fu	HEK293	GSM2550997
HEK293-D210N-V5ChIP-Rep3	R-ChIP	Xiangdong Fu	HEK293	GSM2551001
ATACseq_rep1_HEK293	ATAC-seq	Keith Joung	HEK293	GSM4133299
ATACseq_rep2_HEK293	ATAC-seq	Keith Joung	HEK293	GSM4133300
HEK293T_GRO-Seq	GRO-seq	Minna U Kaikkonen	HEK293T	GSM2428722
PolII_DMSO_293T_rep1	ChIP-seq	Ali Shilatifard	HEK293T	GSM3073977
PolII_DMSO_293T_rep2	ChIP-seq	Ali Shilatifard	HEK293T	GSM3073978
RBPs ChIP-seq	ChIP-seq	Xiangdong Fu	HepG2	GSE120104
RBPs ChIP-seq	ChIP-seq	Xiangdong Fu	K562	GSE120104
HEK293T_CUTTAG_2HBD_AntiHIS	R-loop CUT&TAG	Kaiwei Liang	HEK293T	GSM4730184
HEK293T_CUTTAG_2HBD_AntiGST	R-loop CUT&TAG	Kaiwei Liang	HEK293T	GSM4730182
HEK293_MapR.rep1	MapR	Roberto Bonasio	HEK293T	GSM3406747
HEK293_MapR.rep2	MapR	Roberto Bonasio	HEK293T	GSM3406750
HEK293_MapR.rep3	MapR	Roberto Bonasio	HEK293T	GSM3406753
FourSU_293T_DMSO_6hFP_15min_rep1	4SU RNA-seq	Shilatifard	HEK293T	GSM3073945
FourSU_293T_DMSO_6hFP_15min_rep2	4SU RNA-seq	Shilatifard	HEK293T	GSM3073946
hek293.h3k27ac	ChIP-seq	Shilatifard	HEK293	GSM2711409
hek293.h3k4me1	ChIP-seq	Shilatifard	HEK293	GSM2711410
HEK293_H3K9me3.rep1	ChIP-seq	ENCODE	HEK293	GSM5330293
HEK293_H3K9me3.rep2	ChIP-seq	ENCODE	HEK293	GSM5330294
HEK293_H3K27me3	ChIP-seq	Gang Greg Wang	HEK293	GSM4586041
UW_ChipSeq_HEK293_H3K4me3	ChIP-seq	ENCODE	HEK293	GSM945288
HEK293_RNA-seq.rep1	RNA-seq	Chuan He	HEK293T	GSM4141455
HEK293_RNA-seq.rep2	RNA-seq	Chuan He	HEK293T	GSM4141456
